# Supplementary material for: Typing complex meningococcal vaccines to understand diversity and population structure of key vaccine antigens
Source: Wellcome Open Res. 2019 Mar 19;3:151. Originally published 2018 Nov 29. [Version 2] doi: 10.12688/wellcomeopenres.14859.2 (PMC6338130; doi:10.12688/wellcomeopenres.14859.2)
Supplement: Supplementary file 1 [file wellcomeopenres-3-16545-s0000.tgz]

Archive with 1 entries (1 files):
- e4640b17-6485-4926-a6ff-95905e8e6e6c_Supplementary_Table_1.docx
